# Supplementary material for: Genetic aspects underlying the normocalcemic and hypercalcemic phenotypes of primary hyperparathyroidism
Source: Endocrine. 2023 Aug 31;82(3):646–53. doi: 10.1007/s12020-023-03476-7 (PMC10618301; doi:10.1007/s12020-023-03476-7)
Supplement: Supplementary file 1 — SupplementaryTables [file 12020_2023_3476_MOESM1_ESM.xlsx]

## Sheet: Table_S1
	Table S1. List of SNPs considered in this study
	Gene symbol	Gene name	rs	Alias	Genomic position (GRCh38)	Ref. allele	Alt. allele	N. alleles/haplotypes	Consequences	TaqMan assay Id.	ref.
	ESR1	Estrogen receptor 1	rs9340799	XbaI site -351	6:151842246	A	G	4	intron	C__3163591_10	Gennari et al. 2005
	ESR1		rs2234693	PvuII site-397	6:151842200	T	C		intron	C__3163590_10
	TNFRSF11B=OPG	TNF receptor superfamily member 11b - Osteoprotegerin	rs2073618		8:118951813	G	C	2	missense K3N	C__1971047_40	Piedra et al. 2011
	TNFSF11 =RANKL	TNF superfamily member 11 - RANKL	rs9525641		13:42573888	T	C	2	intron	C__30171941_10	Piedra et al. 2011
	VDR	Vitamin D receptor	rs731236	TaqI site	12:47844974	A	G	3	synonymous I352I	C__2404008_10	Colin et al. 2003
	VDR		rs7975232	ApaI site	12:47845054	C	A		intron	C__28977635_10
	PTH	Parathyroid hormone	rs6256	DraII site	11:13492506	G	T	2	stop gained R83X	C__1147158_20	Lim et al. 1992
	CASR	calcium sensing receptor	rs1801725		3:122284910	G	T	2	missense A986S	C__7504853_20	da Silva Lopes and Abe 2021
	COL1A1	Collagen type I alpha 1 chain	rs1800012		17:50200388	C	A	2	intron	C__7477170_30	Zofkova et al. 2015
	Colin EM, Uitterlinden AG, Meurs JB, Bergink AP, van de Klift M, Fang Y, Arp PP, Hofman A, van Leeuwen JP, Pols HA. Interaction between vitamin D receptor genotype and estrogen receptor alpha genotype influences vertebral fracture risk. J Clin Endocrinol Metab. 2003 Aug;88(8):3777-84.
	da Silva Lopes K, Abe SK. Polymorphisms Contributing to Calcium Status: A Systematic Review. Nutrients. 2021 Jul 21;13(8):2488.
	Gennari L, Merlotti D, De Paola V, Calabrò A, Becherini L, Martini G, Nuti R. Estrogen receptor gene polymorphisms and the genetics of osteoporosis: a HuGE review. Am J Epidemiol. 2005 Feb 15;161(4):307-20.
	Lim SK, Gardella TJ, Baba H, Nussbaum SR, Kronenberg HM. The carboxy-terminus of parathyroid hormone is essential for hormone processing and secretion. Endocrinology. 1992 Nov;131(5):2325-30.
	Piedra M, García-Unzueta MT, Berja A, Paule B, Lavín BA, Valero C, Riancho JA, Amado JA. "Single nucleotide polymorphisms of the OPG/RANKL system genes in primary hyperparathyroidism and their relationship with bone mineral density". BMC Med Genet. 2011 Dec 20;12:168.
	Zofkova I, Nemcikova P, Kuklik M. Polymorphisms associated with low bone mass and high risk of atraumatic fracture. Physiol Res. 2015;64(5):621-31. Epub 2015 Mar 24.

## Sheet: Table S2
Supplemental Table 2. Paiwise correlation between clinical variables
All patients
	AGE	MENO	YSM	BMI	Ca	Ca..	Ca_24h	P	Vit_D	PTHz.score	Cr	ALPz.score	CL_CA_CR	T_score_lumbar	T_score_Neck	T_score_Total
AGE	1	0.0216956	0.812781	0.0489973	0.0229347	-0.103944	-0.278272	0.041949	0.0539236	-0.192473	0.139604	-0.0701194	-0.0713356	-0.3043	-0.37556	-0.229755
MENO		1	-0.564632	-0.431068	0.127314	0.19654	-0.0469	-0.118846	-0.227281	0.0417418	0.172236	0.242534	0.106681	-0.131063	-0.122686	-0.18816
YSM			1	0.331448	0.00638238	-0.121648	-0.253967	0.119118	0.124124	-0.027627	0.0350268	-0.16762	-0.120255	-0.193791	-0.210858	-0.0174135
BMI				1	0.16436	0.0802699	-0.0548843	-0.10109	-0.010197	0.0820027	-0.0530325	-0.190625	-0.150417	0.387696	0.446793	0.459577
Ca					1	0.848234	0.336365	-0.563101	-0.207496	0.468952	0.105298	0.535671	0.0143256	-0.21886	-0.112387	-0.16198
Ca..						1	0.41154	-0.636654	-0.200194	0.631094	0.0434094	0.425866	0.0661907	-0.153792	-0.0783936	-0.165272
Ca_24h							1	-0.396174	-0.0600236	0.117697	-0.286468	0.116533	0.239796	-0.0914814	0.173554	0.0672218
P								1	0.221724	-0.486324	-0.00361683	-0.357477	-0.00682563	0.0584227	0.0889807	0.115108
Vit_D									1	-0.116186	-0.183137	0.00981171	-0.0398867	-0.31732	-0.208238	-0.239376
PTHz.score										1	0.0920777	0.293138	0.017913	-0.0370517	-0.0194334	0.0332823
Cr											1	-0.0575555	0.0290722	0.134848	-0.113368	-0.0433204
ALPz.score												1	-0.0373957	-0.289156	-0.300483	-0.274362
CL_CA_CR													1	-0.00247584	0.00350789	0.0274815
T_score_lumbar														1	0.59731	0.595614
T_score_Neck															1	0.835345
T_score_Total																1
Normo Ca
	AGE	MENO	YSM	BMI	Ca	Ca..	Ca_24h	P	Vit_D	PTHz.score	Cr	ALPz.score	CL_CA_CR	T_score_lumbar	T_score_Neck	T_score_Total
AGE	1	-0.150677	0.728427	-0.232854	-0.0960824	-0.129942	-0.0588786	0.162665	0.171331	-0.150323	-0.128508	-0.119925	-0.00405352	-0.393326	-0.530252	-0.429699
MENO		1	-0.787058	-0.363946	0.24913	0.299414	-0.0848051	-0.00735097	-0.395261	-0.135848	0.120073	0.084753	0.165773	0.0346927	0.341311	0.0375035
YSM			1	0.172422	-0.188768	-0.208311	-0.022792	0.189545	0.306783	-0.0786798	-0.155598	-0.152879	-0.164636	-0.194252	-0.444671	-0.175239
BMI				1	0.11165	-0.00806063	-0.127296	-0.458534	-0.147367	0.446913	-0.114283	0.0315377	-0.338304	0.571143	0.369507	0.545622
Ca					1	0.327206	0.0957609	-0.163176	-0.0680501	-0.13383	0.393805	0.319802	-0.11115	-0.109239	-0.0970109	-0.0461647
Ca..						1	-0.128126	-0.0269357	-0.220996	-0.0372679	0.357609	0.261349	-0.0883059	0.34915	0.0792673	-0.0531846
Ca_24h							1	-0.142355	0.156211	0.175221	0.0474046	-0.386186	-0.0892691	-0.00505124	0.139365	0.109954
P								1	0.334275	-0.432214	-0.0221075	-0.0603074	0.110267	-0.48575	-0.17295	-0.306354
Vit_D									1	-0.229036	-0.324856	0.154799	-0.0505721	-0.546553	-0.349949	-0.369644
PTHz.score										1	-0.0732095	-0.121327	0.112704	0.393737	0.264134	0.459857
Cr											1	-0.0558858	0.280973	0.194136	-0.176446	-0.178956
ALPz.score												1	-0.106012	-0.0731822	-0.0911887	-0.13595
CL_CA_CR													1	-0.0409797	-0.103475	0.0146144
T_score_lumbar														1	0.603558	0.629246
T_score_Neck															1	0.842645
T_score_Total																1
Hyper Ca
	AGE	MENO	YSM	BMI	Ca	Ca..	Ca_24h	P	Vit_D	PTHz.score	Cr	ALPz.score	CL_CA_CR	T_score_lumbar	T_score_Neck	T_score_Total
AGE	1	0.111632	0.869069	0.156497	-0.0881041	-0.283478	-0.451232	0.0722326	-0.00778397	-0.242681	0.296208	-0.121138	-0.18805	-0.255493	-0.299271	-0.10975
MENO		1	-0.39428	-0.544996	-0.0526618	0.17302	-0.127338	-0.128986	0.0746753	0.0748713	0.232695	0.358773	-0.000763495	-0.262972	-0.466666	-0.390361
YSM			1	0.42217	0.13893	-0.188912	-0.392657	0.115487	-0.0519165	-0.0144725	0.147227	-0.206874	-0.0837063	-0.195316	-0.0868778	0.09258
BMI				1	0.202936	0.0325996	-0.0984281	0.130223	0.183594	-0.0349902	-0.00136571	-0.426628	0.0454658	0.311864	0.521706	0.44994
Ca					1	0.70503	-0.178691	-0.356868	-0.193811	0.659056	0.332174	0.360418	-0.0669295	-0.0531383	0.0165169	-0.0226678
Ca..						1	0.172569	-0.57717	-0.0901184	0.772214	0.13679	0.147674	0.111462	-0.127065	-0.00573519	-0.0653849
Ca_24h							1	-0.247328	-0.0952289	-0.0376915	-0.441638	0.0255042	0.671295	0.0119547	0.319158	0.206
P								1	-0.0133941	-0.441287	-0.0863809	-0.24239	-0.0620684	0.274183	0.161396	0.272564
Vit_D									1	-0.0162287	-0.0511963	0.0311433	0.0395844	-0.0593918	-0.0974469	-0.147099
PTHz.score										1	0.197623	0.319127	-0.0777319	-0.12681	-0.0657804	-0.0418113
Cr											1	0.0116917	-0.371635	0.0431623	-0.0874331	0.0435485
ALPz.score												1	-0.0425863	-0.367554	-0.414439	-0.300736
CL_CA_CR													1	0.126827	0.202735	0.0935596
T_score_lumbar														1	0.586581	0.528641
T_score_Neck															1	0.829568
T_score_Total																1
Absolute difference NPHPT-PHPT
	AGE	MENO	YSM	BMI	Ca	Ca..	Ca_24h	P	Vit_D	PTHz.score	Cr	ALPz.score	CL_CA_CR	T_score_lumbar	T_score_Neck	T_score_Total
AGE	0	0.262309	0.140641	0.389351	0.00797829	0.153536	0.392353	0.0904319	0.179115	0.0923585	0.424716	0.00121238	0.183996	0.137833	0.230981	0.319949
MENO	0	0	0.392778	0.181051	0.301792	0.126394	0.0425326	0.121636	0.469936	0.21072	0.112623	0.27402	0.166537	0.297665	0.807976	0.427864
YSM	0	0	0	0.249748	0.327698	0.0193987	0.369865	0.0740572	0.3587	0.0642073	0.302826	0.0539957	0.0809301	0.0010636	0.357793	0.267819
BMI	0	0	0	0	0.0912865	0.0406602	0.0288682	0.588757	0.330961	0.481904	0.112917	0.458166	0.38377	0.259278	0.152198	0.0956822
Ca	0	0	0	0	0	0.377824	0.274452	0.193692	0.12576	0.792885	0.0616306	0.0406155	0.0442203	0.0561003	0.113528	0.0234969
Ca..	0	0	0	0	0	0	0.300695	0.550234	0.130877	0.809482	0.220819	0.113676	0.199768	0.476216	0.0850024	0.0122003
Ca_24h	0	0	0	0	0	0	0	0.104973	0.25144	0.212913	0.489043	0.41169	0.760564	0.0170059	0.179792	0.0960461
P	0	0	0	0	0	0	0	0	0.34767	0.00907258	0.0642734	0.182082	0.172336	0.759933	0.334346	0.578918
Vit_D	0	0	0	0	0	0	0	0	0	0.212808	0.273659	0.123656	0.0901565	0.487161	0.252502	0.222545
PTHz.score	0	0	0	0	0	0	0	0	0	0	0.270833	0.440454	0.190436	0.520547	0.329914	0.501668
Cr	0	0	0	0	0	0	0	0	0	0	0	0.0675775	0.652608	0.150974	0.0890133	0.222505
ALPz.score	0	0	0	0	0	0	0	0	0	0	0	0	0.063426	0.294372	0.32325	0.164786
CL_CA_CR	0	0	0	0	0	0	0	0	0	0	0	0	0	0.167806	0.30621	0.0789452
T_score_lumbar	0	0	0	0	0	0	0	0	0	0	0	0	0	0	0.0169762	0.100605
T_score_Neck	0	0	0	0	0	0	0	0	0	0	0	0	0	0	0	0.0130769
T_score_Total	0	0	0	0	0	0	0	0	0	0	0	0	0	0	0	0

## Sheet: Table S3
Supplemental Table 3. Pairwise associations between genotypes (when df =NA, the p-value was is based on 100,000 simulations)
		rs9340799-rs2234693 (ESR1)
		NPHPT									1,000 Genomes									in-house controls
		AC/AC	AC/AT	AC/GC	AT/AT	AT/GC	AT/GT	GC/GC	GC/GT		AC/AC	AC/AT	AC/GC	AT/AT	AT/GC	AT/GT	GC/GC	GC/GT		AC/AC	AC/AT	AC/GC	AT/AT	AT/GC	AT/GT	GC/GC	GC/GT
rs9525641 (RANKL)	CC	0	0	0	2	2	0	6	0		2	18	6	35	49	0	9	0		0	1	1	2	7	0	3	0
	CT	0	0	0	6	3	0	2	0		3	26	17	88	80	0	22	0		0	4	1	4	6	0	1	0
	TT	0	0	0	3	0	2	1	0		5	18	10	43	58	0	14	0		0	2	0	5	9	0	7	1
		X-squared = 13.666, df = NA, p-value =0.02421									X-squared = 7.9379, df = 10, p-value = 0.6349									X-squared = 8.7255, df = 10, p-value = 0.5583
		rs731236-rs7975232 (VDR)
		NPHPT							1,000 Genomes							in-house controls
		AA/AA	AA/AC	AC/AC	GA/AA	GA/AC	GA/GA		AA/AA	AA/AC	AC/AC	GA/AA	GA/AC	GA/GA		AA/AA	AA/AC	AC/AC	GA/AA	GA/AC	GA/GA
rs2073618 (OPG)	CC	1	1	0	0	0	0		2	9	21	15	37	17		1	1	2	2	7	3
	CG	2	5	2	2	9	1		5	41	67	33	82	40		1	5	5	4	9	4
	GG	0	0	1	0	2	1		5	13	27	21	36	32		0	1	2	1	2	4
		X-squared = 9.2971, df = 10, p-value =0.5042							X-squared = 12.846, df = 10, p-value = 0.2324							X-squared = 5.6456, df = 10, p-value = 0.8441
